# Supplementary material for: High-Throughput and Automated Detection of HLA-B*27 Using the LabTurboTM AIO System
Source: Biomedicines. 2023 Mar 22;11(3):986. doi: 10.3390/biomedicines11030986 (PMC10046602; doi:10.3390/biomedicines11030986)
Supplement: Supplementary file 1 [file biomedicines-11-00986-s001.zip]

Archive with 1 entries (1 files):
- biomedicines-2295373-supplementary.pdf
